# Supplementary material for: Swine Practitioner Practices on Oral Fluid Sampling in U.S. Swine Farms: A Nationwide Survey
Source: Pathogens. 2025 Sep 16;14(9):940. doi: 10.3390/pathogens14090940 (PMC12473141; doi:10.3390/pathogens14090940)
Supplement: Supplementary file 1 [file pathogens-14-00940-s001.zip]

Archive with 4 entries (4 files):
- S1_Questionnaire_pilot survey.pdf
- __MACOSX/._S1_Questionnaire_pilot survey.pdf
- S2_Questionnaire_final.pdf
- __MACOSX/._S2_Questionnaire_final.pdf
